# Supplementary material for: The food-gut axis: lactic acid bacteria and their link to food, the gut microbiome and human health
Source: FEMS Microbiol Rev. 2020 Jun 18;44(4):454–89. doi: 10.1093/femsre/fuaa015 (PMC7391071; doi:10.1093/femsre/fuaa015)
Supplement: fuaa015_Supplemental_Files [file fuaa015_supplemental_files.zip]

Archive with 4 entries (4 files):
- Supplementary_Table_1.xlsx
- Supplementary_Table_2.xlsx
- Supplementary_Table_3.xlsx
- Supplementary_Table_4.xlsx
