# Supplementary material for: The food-gut axis: lactic acid bacteria and their link to food, the gut microbiome and human health
Source: FEMS Microbiol Rev. 2020 Jun 18;44(4):454–89. doi: 10.1093/femsre/fuaa015 (PMC7391071; doi:10.1093/femsre/fuaa015)
Supplement: fuaa015_Supplemental_Files [file fuaa015_supplemental_files.zip › Supplementary_Table_1.xlsx]

## Sheet: Taxa
Table S1. Number of LAB genomes (grouped at genus level) in NCBI database published from 2001 to 2019
	Year
Taxa	2001	2002	2003	2004	2005	2006	2007	2008	2009	2010	2011	2012	2013	2014	2015	2016	2017	2018	2019
Lactobacillus	0	0	1	2	4	11	13	19	56	89	128	165	278	352	718	1014	1558	2047	2748
Lactococcus	1	1	1	1	1	2	3	3	4	5	15	22	38	52	86	115	184	230	288
Leuconostoc	0	0	0	0	0	1	1	2	3	9	17	20	22	31	40	51	122	144	204
Pediococcus	0	0	0	0	0	1	1	1	2	3	5	7	9	12	25	47	58	65	94
Streptococcus thermophilus	0	0	0	2	2	3	3	3	3	4	6	7	13	20	25	35	46	54	62
Weissella	0	0	0	0	0	0	0	0	1	2	4	6	7	12	22	29	40	55	129
