# Supplementary material for: The food-gut axis: lactic acid bacteria and their link to food, the gut microbiome and human health
Source: FEMS Microbiol Rev. 2020 Jun 18;44(4):454–89. doi: 10.1093/femsre/fuaa015 (PMC7391071; doi:10.1093/femsre/fuaa015)
Supplement: fuaa015_Supplemental_Files [file fuaa015_supplemental_files.zip › Supplementary_Table_2.xlsx]

## Sheet: Taxa
Table S2. Number of LAB genomes (grouped at species level) in NCBI database published from 2001 to 2019
Taxa	2001	2002	2003	2004	2005	2006	2007	2008	2009	2010	2011	2012	2013	2014	2015	2016	2017	2018	2019
Lactobacillus plantarum	0	0	1	1	1	1	1	1	3	4	4	5	16	26	47	151	242	315	473
Lactococcus lactis	1	1	1	1	1	2	3	3	4	5	8	10	23	35	66	87	140	178	223
Lactobacillus rhamnosus	0	0	0	0	0	0	0	1	5	5	10	12	17	28	61	108	131	154	191
Lactobacillus paracasei	0	0	0	0	0	1	1	1	2	3	5	13	56	58	73	78	95	156	183
Lactobacillus reuteri	0	0	0	0	0	1	2	3	6	8	9	9	11	15	19	30	91	122	178
Lactobacillus sp	0	0	0	0	0	0	0	0	0	0	0	0	1	3	7	23	47	121	144
Lactobacillus crispatus	0	0	0	0	0	0	0	0	4	8	8	10	12	12	14	27	58	62	113
Lactobacillus salivarius	0	0	0	0	0	1	1	1	2	4	6	7	8	9	14	16	75	84	90
Leuconostoc mesenteroides	0	0	0	0	0	1	1	1	2	2	3	3	4	8	14	17	48	60	82
Lactobacillus delbrueckii	0	0	0	0	0	2	2	2	2	4	8	8	10	17	28	40	50	57	76
Lactobacillus fermentum	0	0	0	0	0	0	0	1	3	4	4	4	9	9	18	20	35	56	70
Lactobacillus brevis	0	0	0	0	0	1	1	1	2	2	2	2	5	8	15	26	42	54	69
Streptococcus thermophilus	0	0	0	2	2	3	3	3	3	4	6	7	13	20	25	35	46	54	62
Lactobacillus helveticus	0	0	0	0	0	0	1	1	2	2	4	5	11	14	19	23	26	55	60
Lactobacillus sakei	0	0	0	0	1	1	1	1	1	1	1	1	2	4	6	7	33	44	52
Lactobacillus ruminis	0	0	0	0	0	0	0	0	1	1	4	4	5	6	10	13	17	18	49
Lactobacillus johnsonii	0	0	0	1	1	1	1	1	3	3	4	4	5	5	7	9	32	36	48
Lactobacillus gasseri	0	0	0	0	0	1	1	2	4	6	6	7	8	9	16	18	25	31	45
Lactobacillus acidophilus	0	0	0	0	1	1	1	1	2	2	2	2	10	12	14	18	21	37	42
Pediococcus acidilactici	0	0	0	0	0	0	0	0	1	2	3	4	5	6	10	18	23	26	41
Lactobacillus jensenii	0	0	0	0	0	0	0	1	6	6	6	6	7	7	14	15	18	18	39
Weissella cibaria	0	0	0	0	0	0	0	0	0	1	1	1	1	1	5	6	13	20	37
Leuconostoc pseudomesenteroides	0	0	0	0	0	0	0	0	0	0	1	2	2	4	4	4	24	26	29
Weissella confusa	0	0	0	0	0	0	0	0	0	0	1	1	1	1	2	3	4	7	29
Lactococcus garvieae	0	0	0	0	0	0	0	0	0	0	7	11	14	16	17	20	23	25	29
Lactobacillus casei	0	0	0	0	0	0	0	1	1	1	1	5	7	9	12	13	18	21	28
Lactobacillus taiwanensis	0	0	0	0	0	0	0	0	0	0	0	0	0	0	1	1	26	26	27
Lactobacillus curvatus	0	0	0	0	0	0	0	0	0	0	1	1	1	2	4	7	14	18	26
Lactobacillus parabuchneri	0	0	0	0	0	0	0	0	0	0	0	0	0	0	2	7	24	24	26
Lactobacillus acetotolerans	0	0	0	0	0	0	0	0	0	0	0	0	0	0	3	4	20	23	25
Leuconostoc citreum	0	0	0	0	0	0	0	1	1	1	4	4	4	6	8	8	12	13	25
Lactobacillus kunkeei	0	0	0	0	0	0	0	0	0	0	0	0	0	2	17	18	18	18	24
Leuconostoc lactis	0	0	0	0	0	0	0	0	0	1	2	2	2	3	4	5	16	18	24
Lactobacillus pentosus	0	0	0	0	0	0	0	0	0	0	0	1	1	1	3	4	6	21	24
Lactobacillus buchneri	0	0	0	0	0	0	0	0	0	0	1	2	2	2	3	3	3	3	23
Lactobacillus iners	0	0	0	0	0	0	0	0	1	12	16	16	16	16	17	17	17	21	23
Weissella paramesenteroides	0	0	0	0	0	0	0	0	1	1	1	1	1	1	1	1	2	2	23
Pediococcus pentosaceus	0	0	0	0	0	1	1	1	1	1	1	2	3	4	5	9	12	15	23
Lactobacillus sanfranciscensis	0	0	0	0	0	0	0	0	0	0	1	1	1	1	2	2	2	15	21
Lactobacillus micheneri	0	0	0	0	0	0	0	0	0	0	0	0	0	0	0	0	0	1	20
Lactobacillus aviarius	0	0	0	0	0	0	0	0	0	0	0	0	0	0	2	15	18	18	19
Lactobacillus murinus	0	0	0	0	0	0	0	0	0	0	0	0	1	1	2	3	8	11	17
Lactobacillus amylovorus	0	0	0	0	0	0	0	0	0	1	3	3	4	4	6	6	8	10	17
Leuconostoc carnosum	0	0	0	0	0	0	0	0	0	0	1	2	2	2	2	2	2	4	17
Lactobacillus agilis	0	0	0	0	0	0	0	0	0	0	0	0	0	0	2	2	13	13	14
Lactococcus sp	0	0	0	0	0	0	0	0	0	0	0	0	0	0	0	1	5	8	13
Lactobacillus mucosae	0	0	0	0	0	0	0	0	0	0	0	0	0	2	5	8	8	10	13
Lactobacillus lindneri	0	0	0	0	0	0	0	0	0	0	0	0	0	0	2	4	5	12	12
Lactobacillus paraplantarum	0	0	0	0	0	0	0	0	0	0	0	0	1	2	4	5	5	10	12
Pediococcus damnosus	0	0	0	0	0	0	0	0	0	0	0	0	0	0	2	8	11	11	12
Lactobacillus paragasseri	0	0	0	0	0	0	0	0	1	1	1	1	2	2	2	2	2	6	11
Leuconostoc gelidum	0	0	0	0	0	0	0	0	0	2	2	3	3	3	3	9	10	10	11
Lactobacillus paralimentarius	0	0	0	0	0	0	0	0	0	0	0	0	0	1	5	5	7	7	10
Lactobacillus kefiri	0	0	0	0	0	0	0	0	0	0	0	0	0	0	2	2	5	6	9
Lactobacillus animalis	0	0	0	0	0	0	0	0	0	1	1	1	1	2	3	4	4	5	9
Lactobacillus backii	0	0	0	0	0	0	0	0	0	0	0	0	0	0	0	6	8	9	9
Lactobacillus coryniformis	0	0	0	0	0	0	0	0	0	2	2	3	3	3	5	6	8	8	9
Lactobacillus timberlakei	0	0	0	0	0	0	0	0	0	0	0	0	0	0	0	0	0	1	9
Lactobacillus kefiranofaciens	0	0	0	0	0	0	0	0	0	0	1	1	1	2	5	6	7	7	8
Lactobacillus harbinensis	0	0	0	0	0	0	0	0	0	0	0	0	1	1	2	4	4	4	8
Lactobacillus amylolyticus	0	0	0	0	0	0	0	0	0	1	1	1	1	1	2	2	3	3	7
Lactobacillus fructivorans	0	0	0	0	0	0	0	0	0	0	1	1	1	1	5	5	5	6	7
Lactobacillus farciminis	0	0	0	0	0	0	0	0	0	1	1	1	1	1	5	5	6	6	7
Lactobacillus gallinarum	0	0	0	0	0	0	0	0	0	0	0	0	0	1	3	3	7	7	7
Weissella hellenica	0	0	0	0	0	0	0	0	0	0	0	0	0	1	1	2	2	2	6
Weissella viridescens	0	0	0	0	0	0	0	0	0	0	0	0	0	0	2	2	3	5	6
Lactobacillus acidipiscis	0	0	0	0	0	0	0	0	0	0	1	1	1	1	3	4	5	5	6
Lactococcus raffinolactis	0	0	0	0	0	0	0	0	0	0	0	1	1	1	1	2	4	4	5
Lactobacillus bombicola	0	0	0	0	0	0	0	0	0	0	0	0	0	0	0	1	1	5	5
Lactococcus piscium	0	0	0	0	0	0	0	0	0	0	0	0	0	0	1	2	4	5	5
Lactobacillus mali	0	0	0	0	0	0	0	0	0	0	1	2	2	2	4	4	4	4	5
Leuconostoc suionicum	0	0	0	0	0	0	0	0	0	0	0	0	0	0	0	1	2	5	5
Lactobacillus parakefiri	0	0	0	0	0	0	0	0	0	0	0	0	0	0	1	1	4	4	5
Leuconostoc sp	0	0	0	0	0	0	0	0	0	0	1	1	2	2	2	2	4	4	5
Lactobacillus parafarraginis	0	0	0	0	0	0	0	0	0	0	1	1	1	1	3	3	3	3	5
Lactobacillus mudanjiangensis	0	0	0	0	0	0	0	0	0	0	0	0	0	0	0	0	0	0	5
Lactobacillus hilgardii	0	0	0	0	0	0	0	0	1	1	1	1	1	1	2	2	2	2	5
Lactobacillus paracollinoides	0	0	0	0	0	0	0	0	0	0	0	0	0	0	2	5	5	5	5
Lactobacillus pobuzihii	0	0	0	0	0	0	0	0	0	0	0	0	1	1	3	3	3	3	4
Lactobacillus apis	0	0	0	0	0	0	0	0	0	0	0	0	0	0	1	2	3	4	4
Lactobacillus crustorum	0	0	0	0	0	0	0	0	0	0	0	0	0	0	2	2	3	3	4
Pediococcus claussenii	0	0	0	0	0	0	0	0	0	0	1	1	1	1	2	4	4	4	4
Lactobacillus zeae	0	0	0	0	0	0	0	0	0	0	1	1	1	1	2	2	2	2	4
Lactobacillus zymae	0	0	0	0	0	0	0	0	0	0	0	0	0	0	1	1	2	2	4
Lactococcus petauri	0	0	0	0	0	0	0	0	0	0	0	0	0	0	0	0	1	2	4
Lactobacillus florum	0	0	0	0	0	0	0	0	0	0	0	1	2	2	4	4	4	4	4
Lactobacillus malefermentans	0	0	0	0	0	0	0	0	0	0	1	1	1	1	2	2	2	2	4
Lactobacillus vaginalis	0	0	0	0	0	0	0	0	1	1	1	1	1	1	2	2	2	3	4
Lactobacillus rossiae	0	0	0	0	0	0	0	0	0	0	0	1	2	2	3	3	3	3	4
Weissella ceti	0	0	0	0	0	0	0	0	0	0	0	1	1	4	4	4	4	4	4
Weissella sp	0	0	0	0	0	0	0	0	0	0	0	0	0	0	0	1	1	1	4
Weissella soli	0	0	0	0	0	0	0	0	0	0	0	0	0	0	0	1	1	2	4
Weissella koreensis	0	0	0	0	0	0	0	0	0	0	1	2	2	2	2	2	2	3	4
Lactobacillus algidus	0	0	0	0	0	0	0	0	0	0	0	0	0	0	1	1	2	2	4
Lactobacillus amylophilus	0	0	0	0	0	0	0	0	0	0	0	0	0	0	2	2	3	3	4
Lactobacillus oris	0	0	0	0	0	0	0	0	0	1	2	2	2	2	3	4	4	4	4
Lactobacillus equicursoris	0	0	0	0	0	0	0	0	0	0	0	2	2	2	4	4	4	4	4
Lactobacillus otakiensis	0	0	0	0	0	0	0	0	0	0	0	0	1	1	3	3	3	3	3
Lactobacillus equigenerosi	0	0	0	0	0	0	0	0	0	0	0	0	0	0	3	3	3	3	3
Lactobacillus silagei	0	0	0	0	0	0	0	0	0	0	0	0	0	0	1	1	2	2	3
Lactobacillus namurensis	0	0	0	0	0	0	0	0	0	0	0	0	1	1	2	2	2	2	3
Lactobacillus ultunensis	0	0	0	0	0	0	0	0	1	1	1	1	1	1	2	2	2	2	3
Lactobacillus spicheri	0	0	0	0	0	0	0	0	0	0	0	0	0	0	2	2	2	2	3
Lactobacillus equi	0	0	0	0	0	0	0	0	0	0	0	0	1	2	3	3	3	3	3
Lactobacillus nodensis	0	0	0	0	0	0	0	0	0	0	0	0	0	1	2	3	3	3	3
Lactobacillus vini	0	0	0	0	0	0	0	0	0	0	0	2	2	2	3	3	3	3	3
Lactobacillus pasteurii	0	0	0	0	0	0	0	0	0	0	0	1	1	1	2	2	2	2	3
Lactobacillus saniviri	0	0	0	0	0	0	0	0	0	0	0	0	0	0	2	2	2	2	3
Lactobacillus senioris	0	0	0	0	0	0	0	0	0	0	0	0	0	0	2	2	2	2	3
Lactobacillus pantheris	0	0	0	0	0	0	0	0	0	0	0	0	0	0	2	3	3	3	3
Lactobacillus manihotivorans	0	0	0	0	0	0	0	0	0	0	0	0	0	0	2	2	2	2	3
Lactobacillus hokkaidonensis	0	0	0	0	0	0	0	0	0	0	0	0	0	1	3	3	3	3	3
Lactobacillus collinoides	0	0	0	0	0	0	0	0	0	0	0	0	0	0	2	3	3	3	3
Lactobacillus gastricus	0	0	0	0	0	0	0	0	0	0	0	1	1	1	2	2	2	2	3
Lactobacillus ingluviei	0	0	0	0	0	0	0	0	0	0	0	1	1	1	3	3	3	3	3
Lactobacillus saerimneri	0	0	0	0	0	0	0	0	0	0	0	1	2	2	3	3	3	3	3
Lactobacillus rapi	0	0	0	0	0	0	0	0	0	0	0	0	0	0	2	2	2	2	3
Lactobacillus bombi	0	0	0	0	0	0	0	0	0	0	0	0	0	0	0	0	0	3	3
Pediococcus inopinatus	0	0	0	0	0	0	0	0	0	0	0	0	0	1	2	2	2	3	3
Pediococcus ethanolidurans	0	0	0	0	0	0	0	0	0	0	0	0	0	0	1	2	2	2	3
Lactobacillus antri	0	0	0	0	0	0	0	0	1	1	1	1	1	1	2	2	2	2	3
Lactobacillus alimentarius	0	0	0	0	0	0	0	0	0	0	0	0	0	0	1	1	1	2	3
Lactobacillus fuchuensis	0	0	0	0	0	0	0	0	0	0	0	0	0	1	2	2	2	3	3
Lactobacillus pontis	0	0	0	0	0	0	0	0	0	0	0	0	0	0	1	1	1	2	3
Lactobacillus kisonensis	0	0	0	0	0	0	0	0	0	0	0	1	1	1	3	3	3	3	3
Lactobacillus salsicarnum	0	0	0	0	0	0	0	0	0	0	0	0	0	0	0	0	0	0	3
Lactobacillus parabrevis	0	0	0	0	0	0	0	0	0	0	0	0	1	1	3	3	3	3	3
Weissella halotolerans	0	0	0	0	0	0	0	0	0	0	0	0	1	1	2	3	3	3	3
Weissella thailandensis	0	0	0	0	0	0	0	0	0	0	0	0	0	0	0	0	0	1	3
Lactobacillus hominis	0	0	0	0	0	0	0	0	0	0	0	1	1	1	2	2	2	2	3
Lactobacillus senmaizukei	0	0	0	0	0	0	0	0	0	0	0	0	0	0	1	2	2	2	2
Lactobacillus coleohominis	0	0	0	0	0	0	0	0	1	1	1	1	1	1	2	2	2	2	2
Lactobacillus chiayiensis	0	0	0	0	0	0	0	0	0	0	0	0	0	0	0	0	0	0	2
Lactobacillus selangorensis	0	0	0	0	0	0	0	0	0	0	0	0	0	0	2	2	2	2	2
Lactobacillus satsumensis	0	0	0	0	0	0	0	0	0	0	0	0	0	0	2	2	2	2	2
Lactobacillus ceti	0	0	0	0	0	0	0	0	0	0	0	0	1	1	2	2	2	2	2
Lactobacillus composti	0	0	0	0	0	0	0	0	0	0	0	0	0	1	2	2	2	2	2
Lactobacillus sharpeae	0	0	0	0	0	0	0	0	0	0	0	0	0	0	2	2	2	2	2
Lactobacillus bifermentans	0	0	0	0	0	0	0	0	0	0	0	0	0	0	1	1	1	1	2
Lactobacillus allii	0	0	0	0	0	0	0	0	0	0	0	0	0	0	0	0	1	2	2
Weissella bombi	0	0	0	0	0	0	0	0	0	0	0	0	0	0	0	1	1	1	2
Pediococcus stilesii	0	0	0	0	0	0	0	0	0	0	0	0	0	0	1	1	1	1	2
Pediococcus parvulus	0	0	0	0	0	0	0	0	0	0	0	0	0	0	0	1	1	1	2
Pediococcus cellicola	0	0	0	0	0	0	0	0	0	0	0	0	0	0	1	1	1	1	2
Pediococcus argentinicus	0	0	0	0	0	0	0	0	0	0	0	0	0	0	1	1	1	1	2
Lactobacillus apodemi	0	0	0	0	0	0	0	0	0	0	0	0	0	1	2	2	2	2	2
Leuconostoc kimchii	0	0	0	0	0	0	0	0	0	1	1	1	1	1	1	1	1	1	2
Leuconostoc fallax	0	0	0	0	0	0	0	0	0	1	1	1	1	1	1	1	1	1	2
Lactococcus plantarum	0	0	0	0	0	0	0	0	0	0	0	0	0	0	0	1	2	2	2
Lactobacillus siliginis	0	0	0	0	0	0	0	0	0	0	0	0	0	0	1	1	1	1	2
Lactococcus fujiensis	0	0	0	0	0	0	0	0	0	0	0	0	0	0	1	1	2	2	2
Lactobacillus concavus	0	0	0	0	0	0	0	0	0	0	0	0	0	0	1	1	1	1	2
Lactobacillus versmoldensis	0	0	0	0	0	0	0	0	0	0	1	1	1	1	2	2	2	2	2
Lactobacillus camelliae	0	0	0	0	0	0	0	0	0	0	0	0	0	0	2	2	2	2	2
Lactobacillus thailandensis	0	0	0	0	0	0	0	0	0	0	0	0	0	0	2	2	2	2	2
Lactobacillus sunkii	0	0	0	0	0	0	0	0	0	0	0	0	0	0	1	2	2	2	2
Lactobacillus suebicus	0	0	0	0	0	0	0	0	0	0	1	1	1	1	2	2	2	2	2
Lactobacillus sucicola	0	0	0	0	0	0	0	0	0	0	0	0	0	1	2	2	2	2	2
Lactobacillus similis	0	0	0	0	0	0	0	0	0	0	0	0	0	0	2	2	2	2	2
Lactococcus chungangensis	0	0	0	0	0	0	0	0	0	0	0	0	0	0	0	1	2	2	2
Lactobacillus oligofermentans	0	0	0	0	0	0	0	0	0	0	0	0	0	0	1	2	2	2	2
Lactobacillus kullabergensis	0	0	0	0	0	0	0	0	0	0	0	0	0	0	1	1	1	2	2
Lactobacillus nasuensis	0	0	0	0	0	0	0	0	0	0	0	0	0	0	2	2	2	2	2
Lactobacillus melliventris	0	0	0	0	0	0	0	0	0	0	0	0	0	0	1	1	1	2	2
Lactobacillus acidifarinae	0	0	0	0	0	0	0	0	0	0	0	0	0	0	1	1	1	1	2
Lactobacillus floricola	0	0	0	0	0	0	0	0	0	0	0	0	0	0	2	2	2	2	2
Lactobacillus odoratitofui	0	0	0	0	0	0	0	0	0	0	0	0	0	0	2	2	2	2	2
Lactobacillus hordei	0	0	0	0	0	0	0	0	0	0	0	0	0	0	1	1	1	2	2
Lactobacillus kitasatonis	0	0	0	0	0	0	0	0	0	0	0	0	0	1	2	2	2	2	2
Lactobacillus nenjiangensis	0	0	0	0	0	0	0	0	0	0	0	0	0	0	0	0	0	0	2
Lactobacillus intestinalis	0	0	0	0	0	0	0	0	0	0	0	0	0	0	1	1	1	1	2
Lactobacillus oryzae	0	0	0	0	0	0	0	0	0	0	0	0	0	1	2	2	2	2	2
Lactobacillus kimchicus	0	0	0	0	0	0	0	0	0	0	0	0	0	0	2	2	2	2	2
Lactobacillus nantensis	0	0	0	0	0	0	0	0	0	0	0	0	0	0	1	1	1	1	2
Lactobacillus mindensis	0	0	0	0	0	0	0	0	0	0	0	0	0	0	1	1	1	1	2
Lactobacillus futsaii	0	0	0	0	0	0	0	0	0	0	0	0	0	0	1	1	1	1	2
Lactobacillus nagelii	0	0	0	0	0	0	0	0	0	0	0	0	0	0	1	1	1	2	2
Lactobacillus musae	0	0	0	0	0	0	0	0	0	0	0	0	0	0	0	0	0	2	2
Lactobacillus fabifermentans	0	0	0	0	0	0	0	0	0	0	0	0	1	2	2	2	2	2	2
Lactobacillus farraginis	0	0	0	0	0	0	0	0	0	0	0	0	0	1	2	2	2	2	2
Lactobacillus helsingborgensis	0	0	0	0	0	0	0	0	0	0	0	0	0	0	1	1	1	2	2
Lactobacillus ozensis	0	0	0	0	0	0	0	0	0	0	0	0	0	0	2	2	2	2	2
Lactobacillus gigeriorum	0	0	0	0	0	0	0	0	0	0	0	1	1	1	2	2	2	2	2
Lactobacillus graminis	0	0	0	0	0	0	0	0	0	0	0	0	0	0	1	1	1	1	2
Lactobacillus halodurans	0	0	0	0	0	0	0	0	0	0	0	0	0	0	0	0	0	0	2
Lactobacillus formosensis	0	0	0	0	0	0	0	0	0	0	0	0	0	0	0	0	0	1	2
Lactobacillus psittaci	0	0	0	0	0	0	0	0	0	0	0	0	1	1	2	2	2	2	2
Lactobacillus hamsteri	0	0	0	0	0	0	0	0	0	0	0	0	0	1	2	2	2	2	2
Lactobacillus curieae	0	0	0	0	0	0	0	0	0	0	0	0	0	0	0	0	1	2	2
Lactobacillus heilongjiangensis	0	0	0	0	0	0	0	0	0	0	0	0	0	0	1	1	1	1	2
Lactobacillus pentosiphilus	0	0	0	0	0	0	0	0	0	0	0	0	0	0	0	0	2	2	2
Lactobacillus dextrinicus	0	0	0	0	0	0	0	0	0	0	0	0	0	0	1	1	1	1	2
Lactobacillus diolivorans	0	0	0	0	0	0	0	0	0	0	0	0	0	0	1	1	1	1	2
Lactobacillus koreensis	0	0	0	0	0	0	0	0	0	0	0	0	0	0	2	2	2	2	2
Lactobacillus hayakitensis	0	0	0	0	0	0	0	0	0	0	0	0	0	1	2	2	2	2	2
Lactobacillus panis	0	0	0	0	0	0	0	0	0	0	0	0	0	0	2	2	2	2	2
Lactobacillus frumenti	0	0	0	0	0	0	0	0	0	0	0	0	0	0	1	1	1	1	2
Lactobacillus kimchiensis	0	0	0	0	0	0	0	0	0	0	0	0	0	0	1	1	1	1	1
Leuconostoc inhae	0	0	0	0	0	0	0	0	0	1	1	1	1	1	1	1	1	1	1
Lactobacillus bambusae	0	0	0	0	0	0	0	0	0	0	0	0	0	0	0	0	0	1	1
Leuconostoc garlicum	0	0	0	0	0	0	0	0	0	0	0	0	0	0	0	0	1	1	1
Lactobacillus aquaticus	0	0	0	0	0	0	0	0	0	0	0	0	0	0	1	1	1	1	1
Lactobacillus kimbladii	0	0	0	0	0	0	0	0	0	0	0	0	0	0	1	1	1	1	1
Lactobacillus apinorum	0	0	0	0	0	0	0	0	0	0	0	0	0	0	1	1	1	1	1
Lactobacillus gorillae	0	0	0	0	0	0	0	0	0	0	0	0	0	0	1	1	1	1	1
Lactobacillus kalixensis	0	0	0	0	0	0	0	0	0	0	0	0	0	0	1	1	1	1	1
Lactobacillus furfuricola	0	0	0	0	0	0	0	0	0	0	0	0	0	0	0	0	0	1	1
Lactobacillus japonicus	0	0	0	0	0	0	0	0	0	0	0	0	0	0	0	0	0	0	1
Lactobacillus iwatensis	0	0	0	0	0	0	0	0	0	0	0	0	0	0	0	0	0	1	1
Lactobacillus kosoi	0	0	0	0	0	0	0	0	0	0	0	0	0	0	0	0	0	1	1
Lactobacillus insicii	0	0	0	0	0	0	0	0	0	0	0	0	0	0	0	0	0	1	1
Lactobacillus homohiochii	0	0	0	0	0	0	0	0	0	0	0	0	0	0	1	1	1	1	1
Lactobacillus herbarum	0	0	0	0	0	0	0	0	0	0	0	0	0	0	1	1	1	1	1
Lactobacillus ghanensis	0	0	0	0	0	0	0	0	0	0	0	0	0	0	1	1	1	1	1
Weissella jogaejeotgali	0	0	0	0	0	0	0	0	0	0	0	0	0	0	0	0	1	1	1
Weissella kandleri	0	0	0	0	0	0	0	0	0	0	0	0	0	0	1	1	1	1	1
Weissella minor	0	0	0	0	0	0	0	0	0	0	0	0	0	0	1	1	1	1	1
Weissella oryzae	0	0	0	0	0	0	0	0	0	0	0	0	0	1	1	1	1	1	1
Lactobacillus hammesii	0	0	0	0	0	0	0	0	0	0	0	0	0	0	1	1	1	1	1
Lactobacillus amylotrophicus	0	0	0	0	0	0	0	0	0	0	0	0	0	0	1	1	1	1	1
Lactococcus hircilactis	0	0	0	0	0	0	0	0	0	0	0	0	0	0	0	0	0	0	1
Lactococcus termiticola	0	0	0	0	0	0	0	0	0	0	0	0	0	0	0	0	0	1	1
Lactobacillus mellifer	0	0	0	0	0	0	0	0	0	0	0	0	0	0	1	1	1	1	1
Lactobacillus oeni	0	0	0	0	0	0	0	0	0	0	0	0	0	0	1	1	1	1	1
Lactobacillus suantsaii	0	0	0	0	0	0	0	0	0	0	0	0	0	0	0	0	0	0	1
Lactobacillus cerevisiae	0	0	0	0	0	0	0	0	0	0	0	0	0	0	0	0	0	1	1
Lactobacillus songhuajiangensis	0	0	0	0	0	0	0	0	0	0	0	0	0	0	0	0	0	1	1
Lactobacillus silagincola	0	0	0	0	0	0	0	0	0	0	0	0	0	0	0	0	1	1	1
Lactobacillus shenzhenensis	0	0	0	0	0	0	0	0	0	0	0	0	1	1	1	1	1	1	1
Lactobacillus panisapium	0	0	0	0	0	0	0	0	0	0	0	0	0	0	0	0	0	1	1
Lactobacillus paucivorans	0	0	0	0	0	0	0	0	0	0	0	0	0	0	1	1	1	1	1
Lactobacillus secaliphilus	0	0	0	0	0	0	0	0	0	0	0	0	0	0	1	1	1	1	1
Lactobacillus perolens	0	0	0	0	0	0	0	0	0	0	0	0	0	0	1	1	1	1	1
Lactobacillus plajomi	0	0	0	0	0	0	0	0	0	0	0	0	0	0	0	0	0	0	1
Lactobacillus porcinae	0	0	0	0	0	0	0	0	0	0	0	0	0	0	0	0	0	1	1
Lactobacillus quenuiae	0	0	0	0	0	0	0	0	0	0	0	0	0	0	0	0	0	1	1
Lactobacillus raoultii	0	0	0	0	0	0	0	0	0	0	0	0	0	0	0	0	0	1	1
Lactobacillus rennini	0	0	0	0	0	0	0	0	0	0	0	0	0	0	1	1	1	1	1
Lactobacillus nuruki	0	0	0	0	0	0	0	0	0	0	0	0	0	0	0	0	0	1	1
Lactobacillus capillatus	0	0	0	0	0	0	0	0	0	0	0	0	0	0	1	1	1	1	1
Lactobacillus terrae	0	0	0	0	0	0	0	0	0	0	0	0	0	0	0	0	1	1	1
Lactobacillus mixtipabuli	0	0	0	0	0	0	0	0	0	0	0	0	0	0	0	0	1	1	1
Lactococcus reticulitermitis	0	0	0	0	0	0	0	0	0	0	0	0	0	0	0	0	1	1	1
Lactobacillus mellis	0	0	0	0	0	0	0	0	0	0	0	0	0	0	1	1	1	1	1
Lactobacillus metriopterae	0	0	0	0	0	0	0	0	0	0	0	0	0	0	0	0	0	0	1
Lactobacillus brantae	0	0	0	0	0	0	0	0	0	0	0	0	0	0	1	1	1	1	1
Lactobacillus rodentium	0	0	0	0	0	0	0	0	0	0	0	0	0	0	0	0	0	1	1
Lactobacillus cacaonum	0	0	0	0	0	0	0	0	0	0	0	0	0	0	1	1	1	1	1
Lactobacillus modestisalitolerans	0	0	0	0	0	0	0	0	0	0	0	0	0	0	0	0	0	0	1
Lactobacillus timonensis	0	0	0	0	0	0	0	0	0	0	0	0	0	0	0	0	1	1	1
Lactobacillus yonginensis	0	0	0	0	0	0	0	0	0	0	0	0	0	0	0	0	0	1	1
Lactobacillus xiangfangensis	0	0	0	0	0	0	0	0	0	0	0	0	0	0	1	1	1	1	1
Lactobacillus wasatchensis	0	0	0	0	0	0	0	0	0	0	0	0	0	0	1	1	1	1	1
Lactobacillus vaccinostercus	0	0	0	0	0	0	0	0	0	0	0	0	0	0	1	1	1	1	1
Lactobacillus uvarum	0	0	0	0	0	0	0	0	0	0	0	0	0	0	1	1	1	1	1
Lactobacillus tucceti	0	0	0	0	0	0	0	0	0	0	0	0	0	0	1	1	1	1	1
Lactobacillus ginsenosidimutans	0	0	0	0	0	0	0	0	0	0	0	0	0	0	1	1	1	1	1
