# Supplementary material for: The food-gut axis: lactic acid bacteria and their link to food, the gut microbiome and human health
Source: FEMS Microbiol Rev. 2020 Jun 18;44(4):454–89. doi: 10.1093/femsre/fuaa015 (PMC7391071; doi:10.1093/femsre/fuaa015)
Supplement: fuaa015_Supplemental_Files [file fuaa015_supplemental_files.zip › Supplementary_Table_4.xlsx]

## Sheet: Table S
Table S4. List of the genes related with probiotic resistance to GIT passage considered.
Gene ID	Taxon	GenBank Accession
eps_a	Lactobacillus acidophilus strain DSM 20079	CP020620.1
eps_a	Streptococcus thermophilus strain CS8	CP016439.1
eps_a	Lactococcus lactis subsp. Cremoris	AF036485.2
eps_a	Lactobacillus delbrueckii subsp. bulgaricus 2038	CP000156.1
eps_b_	Lactobacillus acidophilus strain DSM 20079	CP020620.1
eps_b	Lactobacillus reuteri SD2112	CP002844.1
eps_b	Streptococcus thermophilus strain STCH_02	MK483553.1
eps_b	Lactococcus lactis strain Lll8	MH678633.1
eps_c	Lactococcus lactis strain Llc3	MH678635.1
eps_c	Lactobacillus acidophilus strain LA1	CP017062.1
eps_c	Lactobacillus rhamnosus strain Pen	CP020464.1
eps_c	Streptococcus thermophilus strain STCH_02	MK483553.1
eps_d	Streptococcus thermophilus strain STCH_17	MK483567.1
eps_d	Lactococcus lactis subsp. cremoris A76	CP003132.1
eps_d	Lactobacillus acidophilus strain LA1	CP017062.1
eps_d	Lactobacillus delbrueckii subsp. bulgaricus 2038	CP000156.1
eps_d	Lactobacillus rhamnosus strain BIO5326	CP046267.1
eps_e	Streptococcus thermophilus strain STCH_02	MK483553.1
eps_e	Lactococcus lactis strain Llc3	MH678635.1
eps_e	Lactococcus lactis subsp. lactis NCDO 2118	CP009054.1
eps_e	Lactobacillus acidophilus strain DSM 20079	CP020620.1
eps_f	Streptococcus thermophilus strain STCH_02	MK483553.1
eps_f	Lactococcus lactis strain Llc3	MH678635.1
eps_f	Lactobacillus acidophilus strain DSM 20079	CP020620.1
eps_f	Lactobacillus paracasei strain Lpc10	CP029686.1
eps_j_	Lactococcus lactis strain Llc3	MH678635.1
eps_j_	Streptococcus thermophilus strain STCH_17	MK483567.1
eps_j_	Lactobacillus acidophilus strain DSM 20079	CP020620.1
eps_j_	Lactobacillus delbrueckii subsp. bulgaricus 2038	CP000156.1
eps_h_	Lactobacillus casei W56	HE970764.1
eps_h_	Streptococcus thermophilus strain STCH_02	MK483553.1
eps_h_	Lactococcus lactis strain Llc3	MH678635.1
eps_I_	Lactobacillus paracasei strain Lpc10	CP029686.1
eps_I_	Lactobacillus acidophilus strain DSM 20079	CP020620.1
eps_I_	Streptococcus thermophilus strain STCH_02	MK483553.1
eps_I_	Lactococcus lactis strain Lll8	MH678633.1
eps_g	Streptococcus thermophilus strain STCH_02	MK483553.1
eps_g	Lactococcus lactis strain Llc3	MH678635.1
eps_g	Lactobacillus paracasei strain TCS	CP038153.1
eps_g	Lactobacillus plantarum	AP018408.1
eps_g	Lactobacillus sanfranciscensis TMW 1.1304	CP002461.1
eps_k	Lactobacillus delbrueckii subsp. bulgaricus 2038	CP000156.1
eps_k	Streptococcus thermophilus strain STCH_02	MK483553.1
eps_k	Lactococcus lactis strain Llc3	MH678635.1
eps_l	Lactococcus lactis strain Llc4	MH678634.1
eps_l	Streptococcus thermophilus	CP025400.1
eps_l	Lactobacillus buchneri CD034	CP003044.1
eps_m	Lactobacillus paracasei strain TCS	CP038153.1
eps_m	Lactobacillus delbrueckii subsp. bulgaricus 2038	CP000156.1
eps_m	Lactococcus lactis subsp. lactis strain C10	CP034582.1
eps_m	Streptococcus thermophilus CNRZ1066	CP000024.1
eps_n	Streptococcus salivarius JIM8777	FR873482.1
eps_n	Lactobacillus helveticus strain LH5	CP019581.1
eps_n	Lactobacillus amylovorus GRL 1112	CP002338.1
eps_u	Lactobacillus acidophilus strain DSM 20079	CP020620.1
eps_v	Streptococcus thermophilus strain ST106	CP031881.1
eps_v	Lactobacillus acidophilus strain DSM 20079	CP020620.1
eps_v	Lactobacillus kefiranofaciens subsp. kefiranofaciens strain LKK75	CP045033.1
eps_v	Lactobacillus paracasei strain Zhang	CP001084.2
eps_x	Streptococcus thermophilus strain CS8	CP016439.1
eps_x	Lactococcus lactis strain Llc4	MH678634.1
wel_g	Lactobacillus gasseri ATCC 33323	CP000413.1
wel_g	Lactobacillus johnsonii N6.2	CP006811.1
wel_g	Lactobacillus reuteri TD1	CP006603.1
wel_g	Lactobacillus rhamnosus strain BIO5326	CP046267.1
wel_g	Streptococcus salivarius strain NCTC8618	LR134274.1
bsh	Lactobacillus acidophilus strain YT1	CP025200.1
bsh	Lactobacillus gasseri ATCC 33323	CP000413.1
bsh	Lactobacillus reuteri strain ATG-F4	CP035790.1
bsh	Lactobacillus plantarum strain SRCM103297	CP035556.1
bsh	Lactobacillus plantarum strain YW11	CP035031.1
bsh	Lactobacillus acidophilus strain YT1	CP025200.1
ure_g	Lactobacillus animalis strain LL1	CP039849.1
ure_f	Lactobacillus reuteri TD1	CP006603.1
ure_d	Lactobacillus reuteri strain LL7	CP041676.1
ure_a	Lactobacillus reuteri strain LL7	CP041676.1
ure_subbeta	Lactobacillus reuteri strain LL7	CP041676.1
ure_subalpha	Lactobacillus reuteri strain LL7	CP041676.1
mucus_binding_protein	Lactobacillus gasseri ATCC 33323	CP000413.1
mucus_binding_protein	Lactobacillus animalis strain LL1	CP039849.1
mucus_binding_protein	Lactobacillus amylovorus GRL1118	CP002609.1
mucus_binding_protein	Lactobacillus acidophilus NCFM	CP000033.3
biofilm-associatedsurfaceprotein	Lactobacillus acidophilus strain LA1	CP017062.1
biofilm-associatedsurfaceprotein	Lactobacillus helveticus strain LH5	CP019581.1
lactococcinB	Lactococcus lactis subsp. cremoris strain 3107	CP031538.1
lactococcinA	Lactococcus lactis subsp. cremoris strain 3107	CP031538.1
bacteriocin	Lactococcus lactis subsp. lactis KLDS 4.0325	CP006766.1
bacteriocin	Streptococcus thermophilus strain ST106	CP031881.1
bacteriocinbiosynthesisprotein	Streptococcus thermophilus strain GABA	CP025399.1
bacteriocinhelveticinJ	Lactobacillus acidophilus NCFM	CP000033.3
bacteriocinamylovorin-L	Lactobacillus amylovorus strain PMRA3	CP029754.1
bacteriocinABCtransporter,ATP-bindingandpermeaseproteinPlng	Lactobacillus plantarum strain ZFM9	CP032642.1
bacteriocinABCtransporterATP-bindingprotein	Lactobacillus animalis strain LL1	CP039849.1
bacteriocinABCtransporter,ATP-binding protein	Lactobacillus paracasei strain TCS	CP038153.1
comAbacteriocinprocessingpeptidase_bacteriocinexportAbCtransporter	Lactobacillus rhamnosus ATCC 8530	CP003094.1
bacteriocinABCtransporter	Lactobacillus helveticus strain LH5	CP019581.1
bacteriocinABCtransporterATP-bindingandpermeasecomponents	Lactobacillus rhamnosus strain BIO6870	CP044506.1
bacteriocin	Lactobacillus sakei strain DS4	CP025839.1
garvicinQfamilyclassIIbacteriocin	Lactobacillus agilis strain La3	CP016766.1
bacteriocin	Lactobacillus johnsonii strain Byun-jo-01	CP029614.1
bacteriocinABCtransporter,accessoryfactorPlnh	Lactobacillus plantarum 16	CP006033.1
ABC-typebacteriocin/lantibioticexporter	Lactobacillus rhamnosus strain BIO5326	CP046267.1
BacteriocinpeptidePlnJ	Lactobacillus plantarum ZJ316	CP004082.1
Bacteriocinhelveticin-J	Lactobacillus helveticus strain LH5	CP019581.1
